# Supplementary material for: Deciphering the spatial landscape and plasticity of immunosuppressive fibroblasts in breast cancer
Source: Nat Commun. 2024 Apr 1;15:2806. doi: 10.1038/s41467-024-47068-z (PMC10984943; doi:10.1038/s41467-024-47068-z)
Supplement: Supplementary file 4 — Source Data [file 41467_2024_47068_MOESM4_ESM.xlsx]

## Sheet: Figure 1A-H
Script in Figshare
We provide codes to reproduce the results: https://doi.org/10.6084/m9.figshare.25092977
differential_analysis_detox_normal.R
analyse_pseudo_bulk_muscat.R
gimp_overlay_boostrap.py
STREAM.ipynb
Monocle_using_Umap_seurat.R
process_loom.R
scvelo.ipynb

## Sheet: Figure 1I
	myCAF (ANTXR1+)						iCAF (ANTXR1-)
	Cell line 1	Cell line 2	cell line 3	Cell line 4	Cell line 5	Cell line 6	Cell line 1	Cell line 2	cell line 3	Cell line 4	Cell line 5	Cell line 6
Collagen-coated dish	2.28	4.78	5	3.2	10	12	97.72	95.22	95	96.8	90	88
Plastic dish	58.2	61.3	31	53	61	41	41.8	38.7	69	47	39	59

## Sheet: Figure 1J
	ECM-myCAF						TGFb-myCAF						detox-iCAF						IL-iCAF						IFNg-iCAF
	Cell line 1	Cell line 2	cell line 3	Cell line 4	Cell line 5	Cell line 6	Cell line 1	Cell line 2	cell line 3	Cell line 4	Cell line 5	Cell line 6	Cell line 1	Cell line 2	cell line 3	Cell line 4	Cell line 5	Cell line 6	Cell line 1	Cell line 2	cell line 3	Cell line 4	Cell line 5	Cell line 6	Cell line 1	Cell line 2	cell line 3	Cell line 4	Cell line 5	Cell line 6
collagen-coated dish	1.78	4	2	3	2.8	1.2	0.19	0.5	0.2	0.8	1.2	0.9	44	75	34	65	54	72	32	12.8	32	14	22	20	22	8.2	32	17.2	20	10
Plastic dish	39	50	52	65	54	61	21	14	12	10	18	10	0.24	0.2	0.5	1	0.6	1.2	0.2	0.2	0.5	1	0.6	1.2	50	36	36	14	28	25

## Sheet: Figure 1L
	ECM-myCAF			TGFb-myCAF			wound-myCAF			detox-iCAF			IL-iCAF			IFNg-iCAF
Timining	Exp1	Exp2	Exp3	Exp1	Exp2	Exp3	Exp1	Exp2	Exp3	Exp1	Exp2	Exp3	Exp1	Exp2	Exp3	Exp1	Exp2	Exp3
t0	0	0	0.89	0.33	0	0.04	1.11	0	0.1	97.9	99.58	98.96	0.66	0.42	0	0	0	0.01
15'	5.97	7.26	4.82	0.27	0.12	0.11	0.78	0	0.12	91.2	90.86	94.85	0.35	1.05	0	1.16	0.71	0.1
30'	6.52	11.9	6.2	0.26	0.22	0.2	1.99	0.36	0.18	89.67	85.16	93.02	0.61	1.69	0	0.95	0.67	0.4
1h	8.47	11.5	6.8	0.24	0.6	0.12	4.47	6.28	2.2	85.93	81.04	90.85	0.29	0.22	0.01	0.6	0.36	0.02
2h	9.34	12.4	7.2	0.21	0.68	0.21	6.56	9.43	6.8	82.18	76.74	85.69	0.51	0.3	0.02	1.2	0.45	0.08
4h	12.9	14.3	7.46	0.32	0.5	0.79	7.87	15.5	12.56	78.51	69.67	77.5	0.11	0.021	1.65	0.29	0	0.04
6h	16	26.3	10.29	0.05	0.69	1.18	10.67	17.8	16.34	72.55	50.7	68.89	0.2	0.51	2.9	0.53	4.07	0.4
10h	21.4	33.5	17.55	0.14	0.5	2.51	9.5	10	10.5	68.53	54.1	58.83	0.081	0.03	6.26	0.35	1.86	4.35
24h	29.7	33.6	27.31	0.77	0.6	2.1	3.5	0.4	7.06	57.23	57.32	52.53	5.6	3.07	6.2	3.2	5.01	4.8
48h	44	50.7	45.15	3.2	3.56	4.6	1.28	0	2.5	36.86	33.53	33.05	8.95	9.18	6.7	5.71	3.03	8
72h	58.2	57.8	45.62	4.87	4.03	9.9	0.018	0	1.9	19.95	19.77	28.15	9.78	10.2	6.93	7.2	8.2	7.5

## Sheet: Figure 1M
	ECM-myCAF			TGFb-myCAF			wound-myCAF			detox-iCAF			IL-iCAF			IFNg-iCAF
Timing	Exp1	Exp2	Exp3	Exp1	Exp2	Exp3	Exp1	Exp2	Exp3	Exp1	Exp2	Exp3	Exp1	Exp2	Exp3	Exp1	Exp2	Exp3
t0	0.42	0.097	0.097	0.13	0.47	0.47	0.14	0	0	98.56	98.853	98.853	0.51	0	0	0.24	0.58	0.58
15'	4.27	6.2	6.2	0.23	0.7	0.7	0.5	0	0	94.792	93.1	93.1	0.058	0	0	0.15	0	0
30'	5.34	10.2	8.9	0.12	0.85	0.85	0.14	0	0	94.274	88.95	90.25	0.038	0	0	0.088	0	0
1h	4.01	13.4	13.4	0.14	0.66	0.66	3.64	5.95	5.95	92.054	79.99	79.99	0.095	0	0	0.061	0	0
2h	5.19	23.3	23.3	0.16	0.68	0.68	6.08	5.83	9.8	88.469	70.19	66.22	0.075	0	0	0.026	0	0
4h	6.31	26.6	26.6	0.13	0.34	0.34	9.06	11.1	15.6	82.49	61.86	57.46	0.72	0.1	0	1.29	0	0
6h	11.8	27.7	31.9	0.17	1.79	1.79	11.8	6.96	21.6	72.39	62.25	44.686	2.81	0.1	0	1.03	1.2	0.024
10h	21.2	22.1	35.2	1.31	6.36	0.36	4.84	3.72	10.8	66.59	64.52	53.571	4.3	0.5	0.046	1.76	2.8	0.023
24h	37.8	36.7	35.6	1.83	7.89	1.89	2.96	0	4.5	52.99	50.15	53.55	2.1	0.8	0	2.32	4.46	4.46
48h	40.9	42	42.5	1.87	7.8	2.1	1.56	0.018	0.14	50.47	42.482	47.56	2.1	1.2	1.2	3.1	6.5	6.5
72h	46.9	51.9	61.2	2.25	10.2	3.5	0.11	0.15	0.54	44.82	27.85	28.16	3.29	2.1	2.1	2.63	7.8	4.5

## Sheet: Figure 1N
	ECM-myCAF			TGFb-myCAF			wound-myCAF			detox-iCAF			IL-iCAF			IFNg-iCAF
Timing	Exp1	Exp2	Exp3	Exp1	Exp2	Exp3	Exp1	Exp2	Exp3	Exp1	Exp2	Exp3	Exp1	Exp2	Exp3	Exp1	Exp2	Exp3
t0	0.17	0.3	0.3	0.14	0.062	0.62	0.16	0	0	99.413	97	97.88	0.067	1.438	0	0.05	1.2	1.2
15'	4.24	16.1	16.1	0.095	0.48	0.48	0	0	0	94.161	83.3	83.158	0.67	0.058	0.2	0.834	0.062	0.062
30'	10.7	17	16.2	0.1	0.53	0.53	0.077	0	0	88.473	82.3	82.7	0.31	0.13	0.53	0.34	0.04	0.04
1h	8.58	12.2	15.2	0.21	0.14	0.14	3.02	6.17	6.17	86.55	81.2	78.16	0.42	0	0	1.22	0.33	0.33
2h	7.29	7.47	17.9	0.12	0.11	0.11	11.2	11.2	11.2	79.74	79.6	70.52	0.38	1.35	0	1.27	0.27	0.27
4h	15.95	25.4	15.4	0.16	1.56	1.56	18	8.93	8.93	58.24	62.3	74.087	5.74	1.787	0	1.91	0.023	0.023
6h	17.4	11.5	21.5	0.12	0.33	0.33	16	22.9	22.9	62.06	63	52.9	2.99	0.88	0.98	1.43	1.39	1.39
10h	21.5	14.8	24.8	0.061	0.45	0.45	7	23.9	23.9	68.279	60.3	48.93	3.03	0	1.2	1.13	0.72	0.72
24h	26.1	45.9	39.8	0.17	0.12	0.12	3.55	0.031	0.031	57.02	45.2	56.409	9.39	6.089	0.98	3.77	2.66	2.66
48h	40.7	51	51	0.12	0.26	0.26	1.43	0.88	0.88	40.33	36.3	37.26	8.91	8.84	5.4	8.51	2.72	5.2
72h	57.4	51.9	61.9	5.5	0.43	0.43	0.42	1.21	1.21	12.08	25	18.46	14.2	10.26	6.8	10.4	11.2	11.2

## Sheet: Figure 1O
	ECM-myCAF			TGFb-myCAF			wound-myCAF			detox-iCAF			IL-iCAF			IFNg-iCAF
Timining	Exp1	Exp2	Exp3	Exp1	Exp2	Exp3	Exp1	Exp2	Exp3	Exp1	Exp2	Exp3	Exp1	Exp2	Exp3	Exp1	Exp2	Exp3
t0	0	0.22	0	0.9	0.02	0.25	0	0.02	0.33	98.9	99.5	99.388	0.11	0.23	0.02	0	0.76	0.012
15'	0	0.01	0	0.88	0.15	0.01	0	0.023	0.27	98.87	98.77	99.665	0.25	0.89	0.04	0	0.44	0.015
30'	0	0.05	0	0.55	0.36	0.56	0	0.45	0.26	99.3	98.54	99.154	0.061	0.15	0.012	0	0.57	0.014
1h	0	0.12	0	0.49	0.45	0.48	0	0.89	0.24	99.46	98.165	99.12	0.041	0.015	0.06	0	0.64	0.1
2h	0	0.01	0	0.096	0.2	0.19	0	0.67	0.021	99.88	98.55	98.959	0.025	0.45	0.68	0	0.68	0.15
4h	0	0.12	0.2	0.04	0.89	0.23	0	0.12	0.05	99.79	98.74	98.97	0.17	0.13	0.45	0	1.57	0.1
6h	0	0.05	0	0.3	0.56	0.04	0	0.15	0.05	99.51	96.49	99.67	0.19	0.45	0.12	0	0.7	0.12
10h	0	0.89	0	0.14	0.7	0.12	0	0.69	0.14	99.8	96.6	98.4	0.055	0.12	0.14	0	0.93	1.2
24h	0	0.2	0	0.55	0.23	0.02	0	0.12	0.77	98.38	96.17	97.89	0.75	2.3	1.2	0.32	0.2	0.12
48h	0	0.2	0.053	0.09	0.14	0.089	0	0.36	0.12	94.7	92.3	96.238	5.2	7.8	2.3	0	0.23	1.2
72h	0.033	0.6	0.01	0.79	0.9	0.065	0	0.15	0.045	93.01	93.95	96.48	6.2	6.3	3.2	0.009	0.17	0.2

## Sheet: Figure 1P
	ECM-myCAF			TGFb-myCAF			wound-myCAF			detox-iCAF			IL-iCAF			IFNg-iCAF
Timining	Exp1	Exp2	Exp3	Exp1	Exp2	Exp3	Exp1	Exp2	Exp3	Exp1	Exp2	Exp3	Exp1	Exp2	Exp3	Exp1	Exp2	Exp3
t0	0.48	0.22	0	0.69	0.02	1.06	0.41	0.02	0	0.75	0.23	0.67	97.67	99.5	97.3	0	0.012	0
15'	0.11	0.01	0	1.39	0.15	0.91	0.19	0.023	0	1.02	0.89	0.32	97.29	98.77	97.9	0	0.15	0
30'	0.043	0.05	0	1.5	0.36	0.95	0.85	0.45	0	0.92	0.15	1.44	96.687	98.54	97.8	0	0.45	0
1h	0.11	0.12	0	1.04	0.45	0.95	0.59	0.89	0	0.012	0.015	1.29	98.7	98.165	98	0	0.36	0
2h	0.034	0.01	0	1.35	0.2	0.91	0.28	0.67	0	0.089	0.45	1	98.24	98.55	97.6	0.3	0.12	0
4h	0.083	0.12	0	1.22	0.89	0.8	0.53	0.12	0	0.13	0.13	0.63	98	98.74	98.6	0.5	0.89	0
6h	1.78	1.05	0	1.01	0.56	0.69	0.93	0.15	0	0	0.45	0.53	96.28	96.49	98.9	0.2	1.3	0
10h	1.95	1.89	0	0.54	0.7	0.87	0.14	0.69	0	0	0.12	0.55	96.3	96.6	98.6	1.2	0.15	0
24h	4.99	3.2	0	1.09	0.23	0.99	0.14	0.12	0	3.77	2.3	3.11	90.09	93.17	96.1	1.2	0.98	0
48h	5.98	4.2	5.37	0.79	0.14	0.42	1.04	0.36	0.013	10.6	7.8	5.3	79.85	86.3	89.4	1.74	1.2	0
72h	7.6	5.6	10.1	0.51	0.9	0.35	0.95	0.15	0.02	13.9	6.3	11.2	74.47	84.95	82.9	2.57	2.1	0

## Sheet: Figure 1Q
	ECM-myCAF			TGFb-myCAF			wound-myCAF			detox-iCAF			IL-iCAF			IFNg-iCAF
Timining	Exp1	Exp2	Exp3	Exp1	Exp2	Exp3	Exp1	Exp2	Exp3	Exp1	Exp2	Exp3	Exp1	Exp2	Exp3	Exp1	Exp2	Exp3
t0	0.19	0.3	0.027	0.37	0.25	0.31	0.76	0.37	0	0.21	0.76	0	1.4	0.12	0.16	97	98.2	99.2
15'	0.21	0.45	0	0.12	0.01	0.48	0.44	0.12	0	0.2	0.44	0.007	1.6	0.89	0.2	97.43	98.09	98.6
30'	0.22	0.02	0	0.13	0.56	0.41	0.57	0.13	0	0.15	0.57	0.44	1.6	0.78	0.3	97.33	97.94	95.7
1h	0.13	0.15	0	0.061	0.48	0.52	0.64	0.061	0	0.1	0.64	1.1	1.16	0.56	0.22	97.91	98.11	97.4
2h	0.12	0.32	0	0.11	0.19	0.52	0.68	0.11	0	0.1	0.68	1.3	2.39	1.2	0.19	96.6	97.5	97.6
4h	0.37	0.45	0	0.081	0.23	0.48	1.57	0.081	0	0.04	1.57	0	3.2	1.23	1.88	94.7	96.44	96.5
6h	0.66	0.12	0	0.08	0.04	0.5	0.7	0.08	0	0.12	0.7	0	5.51	3.6	1.98	93	95.46	97.3
10h	1.66	0.89	0.022	0.097	0.12	0.36	0.93	0.097	0	0.18	0.93	0	6.16	1.2	6.36	91	96.76	93.2
24h	2.17	0.56	0	4.085	3.2	0.48	0.2	0.57	0	0.69	0.2	0.97	7.29	4.2	5.2	85.56	91.27	93.2
48h	1.96	1.2	0	4.067	2.89	1.44	0.23	0.64	0.057	0.51	0.23	0.056	9.51	5.6	11.4	83.72	89.44	87.6
72h	2.73	0.89	0	6.85	6.5	3.17	0.17	0.68	0	0.007	0.17	0	7.49	7.5	12.8	82.76	84.26	84.03

## Sheet: Figure 1R-S
Script in Figshare
We provide codes to reproduce the results: https://doi.org/10.6084/m9.figshare.25092977
ruth_analysis.Rmd
AnalyseLRRC15_depletion.R

[truncated: 43 more sheets: Figure 2G, Figure 2H, Figure 2I, Figure 2K, Figure 2J, Figure 2L, Figure 2M, Figure 2N, Figure 2O, Figure 2P, Figure 2Q, Figure 2R, Figure 3, Figure 4, Figure 5A, Figure 5B, Figure 5C, Figure 5D, Figure 5E, Figure 5F …]
